# Supplementary material for: Epidemiology and Burden of Ventilator-Associated Pneumonia among Adult Intensive Care Unit Patients: A Portuguese, Multicenter, Retrospective Study (eVAP-PT Study)
Source: Antibiotics (Basel). 2024 Mar 22;13(4):290. doi: 10.3390/antibiotics13040290 (PMC11047600; doi:10.3390/antibiotics13040290)
Supplement: Supplementary file 1 [file antibiotics-13-00290-s001.zip]

Archive with 1 entries (1 files):
- antibiotics-2896326-supplementary.pdf
